# Supplementary material for: Population pharmacokinetics and pharmacogenetics of once daily tacrolimus formulation in stable liver transplant recipients
Source: Eur J Clin Pharmacol. 2015 Oct 31;72:163–74. doi: 10.1007/s00228-015-1963-3 (PMC4713720; doi:10.1007/s00228-015-1963-3)
Supplement: Supplementary file 2 — (XLS 32 kb) [file 228_2015_1963_MOESM2_ESM.xls]

## Sheet: Supplementary table I
	Supplementary Table 1: Pharmacokinetic data distribution
	Pharmacokinetic data	Mean / Number	SD	Median	Range
	Concentrations (µg/L)	8.5	3.7	8.1	1.8 - 20.7
	t=0	4.9	1.7	4.8	1.8 - 9.5
	t=1	8.7	4.0	7.9	3.6 - 19.9
	t=2	10.5	4.0	10.6	3.8 - 20.7
	t=3	10.4	3.9	9.85	4.2 - 20.7
	t=4	8.9	2.6	8.6	4.4 - 16.5
	t=6	7.4	2.3	7.4	3.4 - 14.7
	Samples per patient	5.8	0.7	6	3 - 6
	Total Samples	282
	t=0	49
	t=1	45
	t=2	47
	t=3	50
	t=4	45
	t=6	45
