# Supplementary material for: Population pharmacokinetics and pharmacogenetics of once daily tacrolimus formulation in stable liver transplant recipients
Source: Eur J Clin Pharmacol. 2015 Oct 31;72:163–74. doi: 10.1007/s00228-015-1963-3 (PMC4713720; doi:10.1007/s00228-015-1963-3)
Supplement: Supplementary file 3 — (XLS 30 kb) [file 228_2015_1963_MOESM3_ESM.xls]

## Sheet: Supplementary table III
Supplementary Table 2: Primers and Probes for TaqMan and Pyrosequence Analysis
TaqMan (SNP)	Target	Sequence 5'-3'	Modification	Reference
CYP3A4*22 (rs35599367)	Predesigned			C_59013445_10
Pyrosequence (SNP)	Target	Sequence 5'-3'	Modification	Reference
CYP3A5*3 (rs776746)	PCR-f	CTGCCTTCAATTTTTCACT	Biotin
	PCR-r	TATGTTATGTAATCCATACCCC
	Sequence primer	AGAGCTCTTTTGTCTTTCA
	Target sequence	A/GTATCTC
f, forward orientated; r, reverse orientated; ABC, ATP-binding casette; CYP cytochrome P450; PCR, polymerase chain reaction.
Modification: VIC and FAM are fluorescent dyes, biotin is neccessary to obtain single stranded DNA
Assay Protocol
PCRs contained 10ng of DNA and 5pmol of each PCR primer in a total volume of 12mL. Cycle conditions were initial denaturation for 15 minutes at 95°C, 35 cycles of 95°C, 55°C, and 72°C each for 30 seconds, ended by 10 minutes at 72°C. The pyrosequence reactions were performed according to manufacturers’ protocol. Primers and probes used in the TaqMan-based genotyping assays and primers and sequenc…
