# Supplementary material for: Population pharmacokinetics and pharmacogenetics of once daily tacrolimus formulation in stable liver transplant recipients
Source: Eur J Clin Pharmacol. 2015 Oct 31;72:163–74. doi: 10.1007/s00228-015-1963-3 (PMC4713720; doi:10.1007/s00228-015-1963-3)
Supplement: Supplementary file 4 — (XLS 34 kb) [file 228_2015_1963_MOESM4_ESM.xls]

## Sheet: Supplementary table 4
	Supplementary Table 3: Formulas
	Demographic Covariate Formulas
	IBW calculated as:
	Males: 52 kg + 1.9 kg for every inch over 5 feet (33)
	Females: 49 kg + 1.7 kg for every inch over 5 feet (33)
	BMI calculated as:
	LBW calculated as:
	males:
	females:
	BSA (Mosteller(1987))
	Limited Sampling Strategy Statistical analysis Formulas
	Bias
	Mean prediction error = mean (AUCpred – AUCfull)
	Mean percentage prediction error (MPPE) = mean [100% * (AUCpred-AUCfull)/AUCfull]
	Imprecision
	Root mean squared prediction error (√mean (AUCpred-AUCfull)2)
	Mean absolute percentage prediction error (MAPE) = mean [100% * |AUCpred-AUCfull|/AUCfull]
	The percentage of AUCpred within a 15 % radius of AUCfull is decreased by both greater bias and worse precision and is therefore a useful measure and overall predictive ability.
	Discordance
	Discordance between AUCpred and AUCfull (The percentage of times that AUCpred failed to indicate a everolimus dosage adjustment of 20% when AUCfull was out of the target range, or indicated a dosage adjustment of 20% or higher when AUCfull was within the target range).
