# Supplementary material for: Population pharmacokinetics and pharmacogenetics of once daily tacrolimus formulation in stable liver transplant recipients
Source: Eur J Clin Pharmacol. 2015 Oct 31;72:163–74. doi: 10.1007/s00228-015-1963-3 (PMC4713720; doi:10.1007/s00228-015-1963-3)
Supplement: Supplementary file 5 — (XLS 25 kb) [file 228_2015_1963_MOESM5_ESM.xls]

## Sheet: Supplementary table IV
	Supplementary Table 4: Comedications of interest for covariate analysis an number of patients using them
	Immunosuppression
	Prednisolone (=29)
	Mycophenolic acid (=34)
	Azathioprine (n=2)
	Hypertension
	Nifedipine (n=1)
