# Supplementary material for: Population pharmacokinetics and pharmacogenetics of once daily tacrolimus formulation in stable liver transplant recipients
Source: Eur J Clin Pharmacol. 2015 Oct 31;72:163–74. doi: 10.1007/s00228-015-1963-3 (PMC4713720; doi:10.1007/s00228-015-1963-3)
Supplement: Supplementary file 6 — (XLS 43 kb) [file 228_2015_1963_MOESM6_ESM.xls]

## Sheet: Supplementary table V
	Supplementary Table 5: Limited Sampling Methods based on one or multiple time points
	Time points Blood Sampling	R2 pearson	Percentage of AUCpred within 15% radius of AUCfull	Discordance (%)	MPE (µg*h/L)	MPPE(%)	RMSE (µg*h/L)	MAPE (µg*h/L)
	Without model
	T=0	0.72
	Limited Sampling Formula = ( 22.213 * Ctrough + 47.983 )
	T=0	0.72	69.7	18.18	0.00111	3.5	23.5	13.3
	Individualized POP-PK model
	T0	0.777594	83.3333	12.1212	4.88239	3.31661	24.9736	11.4211
	T1	0.4132	45.4545	48.4848	2.7988	2.4682	46.6912	23.8565
	T2	0.587811	46.9697	36.3636	-4.97614	-3.18538	34.5405	19.0265
	T3	0.630154	59.0909	22.7273	-1.28341	-0.925895	32.5079	15.4973
	T4	0.615893	65.1515	24.2424	-0.724455	0.0780912	30.3645	15.0734
	T6	0.582199	71.2121	21.2121	-4.30188	-1.21026	31.0015	13.7655
	T02	0.884311	87.8788	3.0303	-1.9917	-1.58767	16.4206	7.16548
	T03	0.884311	87.8788	3.0303	-1.00985	-0.839533	10.9537	5.17581
	T12	0.53893	46.9697	45.4545	-1.62741	-1.27359	9.89336	5.04987
	T23	0.633229	57.5758	33.3333	-5.57914	-3.57202	27.0896	14.2619
	T13	0.704435	57.5758	25.7576	-4.86429	-3.05513	24.1078	11.2199
	T14	0.743592	71.2121	15.1515	0.513152	-0.150267	27.4711	13.3451
	T34	0.722181	66.6667	19.697	-2.62212	-0.502719	27.3769	12.2275
	T46	0.657718	72.7273	18.1818	-6.26224	-3.8029	18.8578	9.37934
	T012	0.871502	87.8788	6.06061	-5.94545	-3.32559	22.5068	9.7085
	T013	0.942841	93.9394	1.51515	-5.96874	-3.82523	27.8783	14.7244
	T023	0.954434	96.9697	1.51515	-0.458652	-0.767119	17.7722	7.60789
	T136	0.846915	80.303	7.57576	-1.9917	-1.58767	16.4206	7.16548
	T146	0.773613	80.303	10.6061	-5.86476	-3.55295	36.5485	19.8883
	T123	0.695607	57.5758	28.7879	-2.89314	-1.97631	31.9129	15.8343
	T0123	0.955625	96.9697	1.51515	-0.877242	-0.756826	9.64914	4.50787
	Best performing Individualized POP-PK models using the independent 17 additional patients only
	T02	0.900902	76.4706	0	-7.982	-5.31459	14.8209	9.2088
	T03	0.900902	76.4706	0	-2.57688	-2.04408	10.3443	6.57121
	T013	0.938128	94.1176	0	-6.86212	-5.82574	25.0814	15.3844
	T023	0.942375	94.1176	0	-6.95482	-4.88941	15.6268	9.40232
	MAX	#REF!	#REF!	#REF!	#REF!	#REF!	#REF!	#REF!
	T013	0.938128	94.1176	0	-6.86212	-5.82574	25.0814	15.3844
	T023	0.942375	94.1176	0	-6.95482	-4.88941	15.6268	9.40232
	bias is the systematic error, the tendency of consitently over- or under- estimating the parameter
	precision is the random error, and reflects the magnitude of variation in the prediction
